# Supplementary material for: Extent of Spin Contamination Errors in DFT/Plane-wave Calculation of Surfaces: A Case of Au Atom Aggregation on a MgO Surface
Source: Molecules. 2019 Jan 30;24(3):505. doi: 10.3390/molecules24030505 (PMC6385026; doi:10.3390/molecules24030505)
Supplement: Supplementary file 1 [file molecules-24-00505-s001.zip]

Archive with 2 entries (2 files):
- Supplementary Materials/CONTCAR_files.zip
- Supplementary Materials/TableS1_FigS1_v1.pdf
